# Supplementary material for: Antibacterial Activity and Mechanism of Canagliflozin against Methicillin-Resistant Staphylococcus aureus
Source: Molecules. 2023 Jul 26;28(15):5668. doi: 10.3390/molecules28155668 (PMC10420104; doi:10.3390/molecules28155668)
Supplement: Supplementary file 1 [file molecules-28-05668-s001.zip]

Archive with 1 entries (1 files):
- molecules-2488481-supplementary.pdf
